# Supplementary material for: Peripheral Immune Profiles in Individuals at Genetic Risk of Amyotrophic Lateral Sclerosis and Alzheimer’s Disease
Source: Cells. 2025 Feb 10;14(4):250. doi: 10.3390/cells14040250 (PMC11852917; doi:10.3390/cells14040250)
Supplement: Supplementary file 1 [file cells-14-00250-s001.zip]

Archive with 2 entries (2 files):
- Deecke_immuneAD_ALS_PGS_supplementary_material_final-Cells.pdf
- Deecke_immuneAD_ALS_PGS_SupplementaryTables_Cells_revised.xlsx
